# Supplementary material for: QTL analysis of sorghum grain traits based on high-density genetic map
Source: J Appl Genet. 2024 Sep 21;66(3):557–67. doi: 10.1007/s13353-024-00904-w (PMC12367887; doi:10.1007/s13353-024-00904-w)
Supplement: Supplementary file 1 — Supplementary file1 (XLSX 44 KB) [file 13353_2024_904_MOESM1_ESM.xlsx]

## Sheet: Table S1
Table S1. Rainfall and temperature during Sorghum growth period in four environments
	20GY		21AS		21GY		21HN
vegetation season:April of the sowing year — August of harvest year inGuizhou Province,November of the sowing year — March of harvest year in Hainan Province	Avg. rainfalls /mm	Avg. temperature /℃	Avg. rainfalls /mm	Avg. temperature /℃	Avg. rainfalls /mm	Avg. temperature /℃	Avg. rainfalls /mm	Avg. temperature /℃
April	95.05	13.39	85.79	17.78	105.93	13.71
May	201.23	20.78	140.75	22.11	296.24	18.79
June	269.24	22.41	300.84	23.49	370.91	21.97
July	307.86	23.74	205.2	23.99	157.9	24.2
August	60.56	23.89	185.46	24.38	158.46	24.23
November							19.59	21.52
December							56.37	18.23
January							16.48	19.12
February							41.25	17.09
March							21.91	21.99
note: 20GY: 2020 Guiyang. 21AS: 2021 Anshun. 21GY: 2021 Guiyang. 21HN: 2021 Hainan
The above data came from China Statistical Yearbook, National Bureau of Statistics (http://www.stats.gov.cn/tjsj/ndsj/)

## Sheet: Table S2
Table S2：Phenotypic Statistics of Seed Traits in RIL Populations across Four Environments
Taxa	TGW_20GY（g）	TGW_21AS（g）	TGW_21GY（g）	TGW_21HN（g）	GL_20GY（mm）	GL_21AS（mm）	GL_21GY（mm）	GL_21HN（mm）	GW_20GY（mm）	GW_21AS（mm）	GW_21GY（mm）	GW_21HN（mm）	GLW_20GY（mm）	GLW_21AS（mm）	GLW_21GY（mm）	GLW_21HN（mm）
RIL-001	23.9494	25.0626	28.9696	32.746	4.173	3.995	4.306	4.56	3.678	3.661	3.889	3.979	1.138	1.092	1.112	1.149
RIL-002	16.0749	18.7419	21.6967	20.9055	3.552	3.775	3.855	4.083	3.165	3.355	3.376	3.398	1.126	1.127	1.15	1.204
RIL-003	18.381		18.8231	20.9361	3.875		3.915	4.126	3.264		3.136	3.284	1.193		1.252	1.259
RIL-004	15.8892	17.1473	18.2131	20.8344	3.408	3.58	3.457	3.762	3.135	3.316	3.101	3.376	1.088	1.081	1.122	1.117
RIL-005	20.4958	19.7688	22.3149	20.6353	3.791	3.688	3.683	3.725	3.448	3.398	3.347	3.388	1.104	1.087	1.106	1.1
RIL-006	24.3066	25.6381	26.8994	28.4806	3.943	3.988	4.05	4.16	3.556	3.62	3.526	3.809	1.111	1.103	1.154	1.093
RIL-007	20.9691	22.3438	22.2425	20.5791	3.847	3.901	3.865	3.978	3.512	3.576	3.466	3.439	1.097	1.092	1.12	1.171
RIL-008	15.3434	18.0656	18.3489	19.5154	3.416	3.58	3.545	3.906	3.04	3.279	3.12	3.157	1.127	1.093	1.142	1.239
RIL-009	14.094	18.4815	19.4852	18.3074	3.309	3.57	3.614	3.592	2.98	3.269	3.229	3.31	1.113	1.093	1.123	1.086
RIL-010	20.4944	18.2318	15.436	22.7739	3.669	3.503	3.378	3.961	3.343	3.197	2.99	3.479	1.104	1.097	1.137	1.141
RIL-011	18.1542	21.9987	22.7365	21.0996	3.801	3.979	4.049	4.183	3.323	3.535	3.506	3.317	1.156	1.126	1.16	1.269
RIL-012	25.5468	23.8698	22.7831	28.3934	3.956	3.816	3.795	4.109	3.493	3.48	3.324	3.568	1.14	1.098	1.148	1.152
RIL-013	22.4915	19.7561	25.5644	23.4476	3.758	3.598	3.814	3.736	3.478	3.335	3.493	3.454	1.081	1.08	1.097	1.082
RIL-014	21.9408	20.88	21.5713	25.8322	3.999	3.858	3.986	4.077	3.468	3.503	3.461	3.608	1.154	1.103	1.156	1.131
RIL-015	20.4774	21.4239	22.5835	27.0499	3.641	3.772	3.626	3.963	3.294	3.442	3.192	3.59	1.117	1.098	1.145	1.105
RIL-016	19.8066	22.7689	20.9933	23.1534	3.802	3.85	3.882	4.132	3.48	3.551	3.478	3.625	1.095	1.085	1.121	1.141
RIL-017	19.7867	21.747	21.7345	25.2286	3.904	3.981	3.918	4.247	3.479	3.542	3.497	3.581	1.128	1.125	1.127	1.186
RIL-018	15.6348	19.0875	24.4381	21.4205	3.618	3.723	4.006	3.879	3.326	3.437	3.582	3.53	1.09	1.085	1.127	1.1
RIL-019	22.2019	19.3055	21.8317	27.5504	3.838	3.604	3.763	4.104	3.358	3.191	3.208	3.531	1.147	1.131	1.179	1.164
RIL-020	26.387	28.7194	26.7355	28.9208	4.005	3.971	3.997	4.279	3.625	3.675	3.608	3.748	1.114	1.081	1.113	1.145
RIL-021	26.1816	26.3556	28.7892	23.9064	4.26	4.233	4.271	4.166	3.777	3.853	3.754	3.659	1.135	1.1	1.151	1.142
RIL-022	18.7533	16.3414	21.6741	23.7039	4.001	3.714	4.045	4.257	3.479	3.327	3.522	3.552	1.16	1.117	1.152	1.2
RIL-023	13.2841	18.3058	19.1548	20.3859	3.576	3.588	3.711	3.654	3.122	3.278	3.291	3.317	1.155	1.096	1.131	1.104
RIL-024	22.395	22.3433	21.7787	21.8274	4.233	4.056	3.99	4.22	3.561	3.448	3.38	3.299	1.196	1.179	1.185	1.282
RIL-025	22.4584	22.0282	21.6976	24.8887	3.829	3.824	3.816	3.967	3.551	3.535	3.465	3.587	1.082	1.083	1.106	1.107
RIL-026	18.6591	17.7729	18.5106		3.482	3.4	3.443		3.096	3.022	3.014		1.137	1.128	1.148
RIL-027	14.7008	18.8404	18.8767	22.2255	3.434	3.697	3.788	4.123	3.061	3.292	3.294	3.354	1.133	1.125	1.155	1.23
RIL-028	15.3356	14.3229	16.0272	20.839	3.781	3.726	3.776	4.174	3.091	3.162	3.063	3.256	1.233	1.181	1.24	1.285
RIL-029	18.5518	25.3521	24.5601	22.3577	3.95	4.185	4.233	4.103	3.42	3.736	3.641	3.435	1.157	1.121	1.166	1.196
RIL-030	20.1661	21.9189	21.8266	22.3715	4.039	4.145	4.29	4.447	3.582	3.761	3.701	3.612	1.142	1.103	1.173	1.234
RIL-031	17.9205	20.8748	20.8793	21.5985	3.748	3.871	3.997	4.122	3.399	3.489	3.528	3.463	1.105	1.111	1.142	1.194
RIL-032	24.1302	21.1118	20.7993		4.315	4.178	4.151		3.658	3.445	3.403		1.187	1.214	1.223
RIL-033	16.4404	16.49	19.7208	17.2075	3.52	3.574	3.625	3.791	3.247	3.266	3.248	3.234	1.089	1.096	1.122	1.175
RIL-034	29.198	25.886	28.5997	27.7098	4.16	4.074	4.225	4.149	3.828	3.752	3.82	3.724	1.089	1.087	1.11	1.116
RIL-035	21.1402	19.1641	16.6172	21.4986	3.892	3.692	3.647	3.97	3.302	3.208	3.175	3.218	1.181	1.152	1.15	1.235
RIL-036	24	25.9711	27.6963	30.424	4.095	4.408	4.28	4.615	3.689	3.929	3.861	3.997	1.112	1.126	1.112	1.159
RIL-037	18.9873	14.7103	18.6446	19.3613	3.675	3.52	3.639	3.738	3.367	3.18	3.3	3.279	1.093	1.108	1.105	1.141
RIL-038	23.3324	20.2644	18.523	24.7345	4.266	3.939	3.98	4.292	3.58	3.296	3.371	3.567	1.195	1.197	1.183	1.207
RIL-039	21.0976	19.8905	25.2195	25.7485	3.8	3.74	3.955	4.09	3.495	3.375	3.518	3.61	1.089	1.113	1.129	1.134
RIL-040	13.1384	12.5063	20.4189	21.6039	4.055	4.047	4.289	4.461	3.041	3.041	3.361	3.373	1.339	1.335	1.279	1.326
RIL-041	14.4216	19.7873	19.2988	20.6508	3.362	3.718	3.554	3.67	3.024	3.336	3.209	3.307	1.116	1.119	1.112	1.112
RIL-042	16.75		21.603	19.6869	4.17		3.868	3.896	3.467		3.257	3.248	1.211		1.19	1.202
RIL-043	19.8995	22.2529	18.91	19.185	3.888	4.023	3.891	4.092	3.399	3.459	3.307	3.29	1.146	1.168	1.179	1.245
RIL-044	24.0665	24.3902	22.5226	21.8413	3.921	3.837	3.871	3.931	3.582	3.518	3.502	3.399	1.096	1.094	1.107	1.158
RIL-045	14.5733	20.1686	19.7843	19.3333	3.534	3.607	3.725	3.612	3.143	3.26	3.348	3.301	1.126	1.11	1.113	1.095
RIL-046	19.6253	20.4754	19.4751	19.8322	4.032	3.982	4.007	4.203	3.335	3.267	3.27	3.182	1.21	1.22	1.227	1.322
RIL-047	21.9759		24.4235	23.6863	3.955		3.971	3.838	3.411		3.391	3.501	1.163		1.174	1.099
RIL-048	24.6719	26.2118	25.0504	29.1468	4.283	4.349	4.436	4.743	3.633	3.657	3.669	3.819	1.18	1.191	1.212	1.245
RIL-049	14.5553	17.1413	21.1954	22.021	3.598	3.665	3.93	4.02	3.27	3.306	3.577	3.485	1.107	1.111	1.101	1.156
RIL-050	24.8989	23.4302	20.2565	25.991	4.596	4.215	3.934	4.563	3.648	3.483	3.37	3.646	1.262	1.213	1.172	1.259
RIL-051	11.3293	17.0822	17.4577	23.1235	3.471	3.776	3.747	4.111	2.948	3.183	3.152	3.448	1.182	1.189	1.192	1.194
RIL-052	16.808	24.9106	20.9303	23.5479	3.621	4.093	4.003	3.978	3.233	3.508	3.486	3.384	1.122	1.171	1.151	1.195
RIL-053	14.5048	16.1556	20.0988	20.5935	3.621	3.584	3.864	3.936	3.255	3.173	3.454	3.363	1.114	1.133	1.12	1.172
RIL-054	21.0765	21.3206	22.3589	27.783	4.029	3.805	4.118	4.633	3.54	3.394	3.498	3.543	1.14	1.123	1.18	1.31
RIL-055	29.1432	22.6221	24.1253	27.1139	4.14	3.868	3.979	4.104	3.856	3.51	3.62	3.797	1.074	1.105	1.103	1.082
RIL-056	22	15.7132	18.9113	19.1914	4.095	3.461	3.847	3.767	3.492	3.028	3.213	3.12	1.173	1.147	1.201	1.208
RIL-057	29.4702	25.5117	38.3222	30.1429	4.269	4.29	4.699	4.402	3.922	3.851	4.282	3.761	1.104	1.116	1.099	1.172
RIL-058	22.6623		24.8773	30.2907	3.818		3.996	4.307	3.397		3.59	3.836	1.127		1.115	1.124
RIL-059	15.7521	15.4587	19.2299	17.0958	3.639	3.69	3.685	3.779	3.225	3.227	3.245	3.062	1.131	1.15	1.139	1.237
RIL-060	22.896	25.9214	27.631	27.4157	4.137	4.194	4.422	4.431	3.623	3.76	3.868	3.624	1.144	1.12	1.15	1.225
RIL-061	23.0792	18.93	17.5752	23.2796	4.499	4.033	4.067	4.341	3.479	3.277	3.139	3.317	1.297	1.234	1.299	1.311
RIL-062	17.3657	20.4357	24.0965	24.0554	3.715	3.706	3.944	3.954	3.397	3.308	3.655	3.636	1.095	1.128	1.08	1.089
RIL-063	15.8662	18.1515	19.2382	21.0137	3.536	3.645	3.731	4.071	3.265	3.212	3.405	3.363	1.084	1.144	1.097	1.216
RIL-064	22.7438	19.9261	21.8289	19.9316	4.003	3.694	3.883	3.711	3.484	3.316	3.394	3.189	1.151	1.116	1.146	1.167
RIL-065	22.9755	16.4054	22.5011	24.4428	3.939	3.65	3.925	4.118	3.619	3.227	3.631	3.754	1.093	1.137	1.085	1.1
RIL-066	16.1409	15.914	19.3534	18.7834	3.598	3.619	3.668	3.727	3.238	3.129	3.316	3.317	1.113	1.164	1.108	1.124
RIL-067	14.9226	17.0141	15.9964	18.2081	3.739	3.886	3.787	4.131	2.997	3.06	3.027	2.973	1.249	1.274	1.252	1.392
RIL-068	21.31	19.4279	18.7041	22.4908	3.882	3.786	3.721	3.856	3.343	3.344	3.313	3.398	1.163	1.14	1.124	1.136
RIL-069	11.5734	17.5149	18.9813	21.1319	3.427	3.708	3.867	4.107	2.999	3.264	3.418	3.52	1.146	1.14	1.135	1.175
RIL-070	22.0466	19.2699	21.2615	24.301	3.946	3.805	3.958	4.259	3.623	3.372	3.55	3.545	1.09	1.135	1.118	1.203
RIL-071	20.9126	17.3089	20.802	28.8951	4.234	3.989	3.912	4.336	3.354	3.078	3.291	3.626	1.265	1.296	1.192	1.198
RIL-072	19.4689	20.8832	19.5753	22.1982	3.828	3.72	3.9	3.932	3.463	3.361	3.373	3.48	1.106	1.11	1.158	1.131
RIL-073	24.8135	21.1321	24.7559	26.4777	4.084	3.922	4.1	4.218	3.568	3.323	3.466	3.464	1.146	1.188	1.185	1.22
RIL-074	22.5994	21.1864	27.2307		4.012	3.89	4.006		3.541	3.443	3.701		1.134	1.133	1.085
RIL-075	19.7852	19.7288	20.1495	19.8032	3.666	3.82	3.681	3.855	3.36	3.34	3.318	3.232	1.093	1.149	1.112	1.196
RIL-076	22.244	22.0636	25.0899	22.5145	4.076	4.059	4.028	4.179	3.533	3.572	3.607	3.421	1.155	1.14	1.119	1.223
RIL-077	14.8879	18.7711	17.5979	21.9861	3.617	3.81	3.596	4.021	3.249	3.316	3.258	3.487	1.115	1.151	1.106	1.155
RIL-078	23.2835	20.5685	18.5428	20.7861	3.943	3.78	3.827	3.956	3.515	3.34	3.322	3.319	1.124	1.135	1.155	1.194
RIL-079	14.5272	21.199	17.1963	20.2677	3.862	4.127	3.991	4.297	3.292	3.607	3.402	3.473	1.178	1.147	1.179	1.239
RIL-080	18.296	18.7948	20.9788	25.9373	3.674	3.581	3.737	4.016	3.349	3.29	3.419	3.647	1.1	1.091	1.094	1.103
RIL-081	10.8177	13.1373	15.9031	16.1679	3.166	3.489	3.562	3.751	2.768	3.018	3.106	3.055	1.147	1.16	1.149	1.23
RIL-082	12.3534	20.6838	22.3319	26.1924	3.268	3.939	3.923	4.205	2.948	3.527	3.521	3.679	1.111	1.12	1.116	1.144
RIL-083	22.2887	23	24.0749	27.7866	3.884	3.938	3.917	4.295	3.592	3.582	3.607	3.525	1.082	1.102	1.087	1.22
RIL-084	15.0017	15.133	16.1837	18.9148	3.402	3.48	3.485	3.75	2.979	2.997	3.017	3.157	1.143	1.165	1.157	1.191
RIL-085	32.5991	29.4756	35.0635	35.9289	4.249	4.185	4.3	4.424	3.901	3.731	3.942	4.013	1.094	1.126	1.093	1.104
RIL-086	22.7248	19.1361	17.7419	16.8055	3.902	3.641	3.581	3.637	3.63	3.358	3.311	3.283	1.076	1.086	1.083	1.109
RIL-087	8.4494	25.2034	26.1379	24.5025	3.445	4.276	4.144	4.25	2.909	3.771	3.804	3.541	1.194	1.135	1.091	1.202
RIL-088	29.6849	29.257	26.0632	30.7146	4.372	4.217	4.182	4.486	3.859	3.839	3.731	3.974	1.135	1.1	1.123	1.13
RIL-089	24.8584	21.7474	21.3412	22.7776	3.886	3.715	3.613	3.907	3.576	3.356	3.312	3.344	1.088	1.11	1.092	1.169
RIL-090	21.6667	18.4777	19.6168	24.5825	3.822	3.618	3.464	3.974	3.43	3.258	3.162	3.417	1.118	1.115	1.098	1.165
RIL-091	17.9015	16.9071	15.5568	22.2123	3.398	3.445	3.281	3.671	3.078	3.114	2.972	3.328	1.107	1.109	1.106	1.104
RIL-092	18.0892	19.6655	17.8882	25.2284	3.882	3.824	3.642	4.366	3.296	3.357	3.18	3.518	1.182	1.142	1.148	1.244
RIL-093	16.9531	13.9979	16.7827	20.6564	3.628	3.517	3.623	3.892	3.258	3.052	3.157	3.319	1.117	1.154	1.151	1.175
RIL-094	18.2835	19.2523	17.2186	22.2385	3.68	3.758	3.596	3.955	3.379	3.416	3.259	3.536	1.092	1.103	1.106	1.12
RIL-095	22.7775	20.8844	28.6	28.5175	3.928	3.857	4.129	4.326	3.591	3.451	3.714	3.564	1.1	1.121	1.116	1.215
RIL-096	19.9626	16.873	17.0499		3.775	3.475	3.445		3.366	3.084	3.075		1.123	1.131	1.122
RIL-097	21.8188	20.439	20.7638	19.6101	3.901	3.64	3.781	3.961	3.568	3.339	3.421	3.306	1.094	1.092	1.107	1.202
RIL-098	18.8008	17.9995	19.7487	22.6404	3.688	3.574	3.738	4.096	3.298	3.192	3.309	3.35	1.12	1.123	1.131	1.223
RIL-099	14.96	16.5986	20.8812	17.563	3.674	3.748	3.987	3.849	3.028	3.115	3.323	3.092	1.218	1.205	1.201	1.246
RIL-100	21.3369	18.9455	22.5514	20.587	3.926	3.714	3.916	3.915	3.501	3.351	3.533	3.366	1.122	1.11	1.11	1.164
RIL-101	20.9134	18.4741	22.5937	28.8126	3.869	3.687	3.966	4.208	3.526	3.297	3.54	3.754	1.102	1.123	1.126	1.123
RIL-102	14.4506	22.8797	16.75	23.3039	3.668	4.066	3.966	4.431	3.036	3.325	3.063	3.34	1.21	1.23	1.298	1.33
RIL-103	15.5978	18.0573	20.139	21.0163	3.547	3.685	3.797	3.881	3.171	3.218	3.293	3.28	1.122	1.148	1.156	1.187
RIL-104	19.3446	20.0339	21.1951	21.5817	3.772	3.68	3.964	3.961	3.458	3.364	3.557	3.431	1.093	1.097	1.118	1.157
RIL-105	24.1966	19.9004	23.9282	26.0086	4.023	3.867	4.017	4.109	3.563	3.339	3.482	3.573	1.131	1.161	1.157	1.152
RIL-106	21.7976	22.5579	19.4719	27.22	3.896	3.895	3.802	4.299	3.623	3.513	3.488	3.81	1.077	1.111	1.093	1.129
RIL-107	15.8043	21.1711	23.5439	19.8961	3.419	3.719	3.895	3.799	3.098	3.385	3.468	3.423	1.106	1.1	1.126	1.113
RIL-108	20.7129	16.3713	18.3974	18.1859	3.862	3.564	3.723	3.86	3.333	3.099	3.221	3.1	1.159	1.154	1.156	1.247
RIL-109	16.018	19.6607	20.2839	23.0138	3.973	3.934	4.007	4.128	3.212	3.415	3.326	3.402	1.243	1.154	1.208	1.215
RIL-110	25.3328	22.5456	16.8471	20.4569	4.521	4.291	4.058	4.674	3.858	3.66	3.276	3.518	1.174	1.181	1.245	1.332
RIL-111	14.8252	18.0917	18.7115	15.7504	3.727	3.762	3.955	3.762	3.202	3.323	3.348	3.096	1.165	1.135	1.183	1.217
RIL-112	16.3012	15.2036	19.9334	15.3363	3.546	3.418	3.75	3.572	3.096	2.977	3.284	2.926	1.148	1.152	1.146	1.224
RIL-113	24.4545	24.9918		29.9057	3.96	3.911		4.241	3.657	3.588		3.873	1.085	1.093		1.097
RIL-114	19.3204	16.8432	18.4419	18.5018	3.896	3.689	3.695	3.765	3.448	3.255	3.245	3.276	1.134	1.135	1.14	1.152
RIL-115	24.2977	21.9446	22.7531	24.628	3.937	3.852	3.804	4.047	3.566	3.428	3.442	3.425	1.105	1.128	1.107	1.184
RIL-116	22.2567	23.9086	21.8816	27.2024	4.236	4.265	4.246	4.588	3.319	3.427	3.275	3.477	1.278	1.247	1.3	1.322
RIL-117	22.1677	20.5922	23.3187	22.0861	3.992	3.882	4.171	4.235	3.286	3.19	3.283	3.118	1.216	1.218	1.273	1.359
RIL-118	12.1377	21.3569	22.9664	22.2982	3.328	3.89	4.065	4.082	2.923	3.339	3.408	3.273	1.141	1.166	1.194	1.249
RIL-119	26.002	20.3668	21.1471	18.9156	3.945	3.653	3.76	3.549	3.665	3.341	3.466	3.28	1.078	1.096	1.087	1.084
RIL-120	15.962	14.2699	22.6785	20.3041	3.726	3.468	3.88	3.977	3.067	3.002	3.309	3.14	1.223	1.159	1.175	1.269
RIL-121	22.8833	23.2821	21.6688	22.3589	3.813	3.807	3.789	3.971	3.47	3.482	3.373	3.33	1.1	1.094	1.127	1.194
RIL-122	8.9191	14.5372	17.1693	16.2947	3.306	3.309	3.456	3.458	2.74	2.992	3.083	2.986	1.211	1.107	1.122	1.16
RIL-123	17.2267	21.8303	19.9221	24.7633	3.704	3.832	3.713	4.066	3.156	3.296	3.204	3.405	1.176	1.165	1.162	1.196
RIL-124	19.5324	18.0873	15.4721	20.8818	3.812	3.583	3.639	3.932	3.381	3.265	3.168	3.432	1.128	1.098	1.152	1.147
RIL-125	9.8409	18.8747	18.5198	22.5288	3.284	3.626	3.771	4.116	2.803	3.282	3.347	3.543	1.174	1.107	1.129	1.163
RIL-126	24.712	25.1709	26.8854	25.0908	3.925	3.859	3.98	3.949	3.594	3.524	3.641	3.583	1.093	1.098	1.095	1.103
RIL-127	24.3899	26.4126	26.2473	23.0735	4.382	4.231	4.539	4.285	3.635	3.63	3.693	3.517	1.21	1.167	1.231	1.22
RIL-128	25.142	24.1802	24.4375	25.2224	3.959	3.913	3.944	4.021	3.59	3.577	3.546	3.435	1.104	1.097	1.118	1.172
RIL-129	21.2678	20.0404	19.508	23.0512	3.808	3.768	3.592	3.893	3.418	3.326	3.188	3.283	1.116	1.137	1.132	1.189
RIL-130	20.5456	18.8437	21.3761	18.9668	4.158	3.97	4.005	3.956	3.502	3.428	3.429	3.29	1.19	1.16	1.17	1.206
RIL-131	24.6481	22.8901	25.2782	30.643	4.013	3.786	3.961	4.136	3.584	3.444	3.523	3.737	1.12	1.101	1.126	1.109
RIL-132	23.1696	19.8552	16.0775	23.1426	4.243	3.856	3.972	4.346	3.529	3.343	3.066	3.428	1.204	1.156	1.298	1.269
RIL-133	18.304	19.1541	17.8938	28.6062	3.645	3.728	3.82	4.33	3.057	3.047	2.897	3.485	1.194	1.226	1.323	1.244
RIL-134	15.1038	14.2158	17.7303	17.6404	3.635	3.574	3.817	3.772	2.911	2.838	3.012	2.953	1.25	1.261	1.27	1.279
RIL-135	15.4316	18.9778	22.963	24.703	3.583	3.858	3.998	4.14	3.209	3.467	3.501	3.594	1.119	1.115	1.144	1.155
RIL-136	19.7286	23.6677	27.9856	28.9398	3.901	3.909	4.07	4.191	3.543	3.577	3.721	3.75	1.104	1.097	1.097	1.119
RIL-137	20.646	19.1829	20.4915	20.9898	3.931	3.85	3.965	3.891	3.432	3.281	3.408	3.4	1.146	1.175	1.166	1.145
RIL-138	17.4443	21.5694	23.0088	23.0387	3.563	3.64	3.749	3.725	3.283	3.359	3.475	3.461	1.087	1.086	1.08	1.077
RIL-139	21.1389	21.7152	20.463	22.7018	3.992	3.995	3.916	4.259	3.282	3.232	3.173	3.16	1.217	1.237	1.236	1.349
RIL-140	16.2879	19.3709	19.0354	22.6441	3.624	3.702	3.669	3.867	3.187	3.329	3.266	3.394	1.141	1.113	1.126	1.142
RIL-141	22.0241	23.523	22.8177	19.7986	3.812	4.023	4.044	3.999	3.448	3.526	3.472	3.272	1.106	1.142	1.166	1.224
RIL-142	24.1445	18.8434	23.3404	21.1364	4.017	3.781	3.894	3.859	3.64	3.373	3.512	3.444	1.105	1.125	1.112	1.123
RIL-143	18.4438	19.5115	22.424	21.2367	3.676	3.698	3.884	4.047	3.357	3.35	3.464	3.318	1.096	1.105	1.125	1.221
RIL-144	13.787	17.671	20.9621	21.5249	3.256	3.448	3.572	3.685	2.939	3.121	3.229	3.332	1.111	1.107	1.11	1.107
RIL-145	17.974	21.7855	28.4875	26.5371	3.825	3.918	4.138	4.229	3.489	3.617	3.784	3.854	1.098	1.084	1.096	1.098
RIL-146	21.5754	20.9002	21.8574	22.7868	3.807	3.835	3.8	3.919	3.463	3.454	3.486	3.512	1.101	1.113	1.091	1.117
RIL-147	18.5343	21.7623	22.9063	22.9923	3.997	4.151	4.188	4.544	3.466	3.652	3.654	3.641	1.158	1.141	1.149	1.254
RIL-148	25.8292	24.7671	27.8135	25.1185	3.974	3.932	4.094	4.085	3.61	3.556	3.695	3.531	1.102	1.107	1.11	1.165
RIL-149	17.7158	19.4377	23.8276		3.481	3.722	3.765		3.186	3.242	3.382		1.095	1.155	1.115
RIL-150	20.0264	20.3144	23.0631	20.4422	3.691	3.978	3.761	3.832	3.374	3.138	3.454	3.394	1.096	1.273	1.09	1.132
RIL-151	15.6825	20.5627	19.0176	22.5	3.443	3.666	3.57	3.809	3.123	3.343	3.211	3.412	1.105	1.099	1.115	1.119
RIL-152	17.0354	19.8881	24.6689	25.7156	3.621	3.793	3.941	4.159	3.202	3.393	3.523	3.595	1.135	1.122	1.122	1.159
RIL-153	19.0941	23.6271	22.051	28.3263	3.867	3.961	3.977	4.427	3.416	3.622	3.561	3.804	1.138	1.097	1.122	1.171
RIL-154	20.472	24.2468	25.3238		3.677	3.843	3.902		3.348	3.389	3.562		1.101	1.142	1.097
RIL-155	22.9809	24.3484	24.7233	23.8747	3.807	3.93	3.871	3.772	3.502	3.552	3.483	3.492	1.089	1.11	1.115	1.081
RIL-156	18.6924	20.9596	25.6306	17.2649	3.628	3.679	3.937	3.657	3.324	3.311	3.607	3.176	1.093	1.116	1.094	1.152
RIL-157	19.2111	23.7495	26.0112	20.5491	3.756	3.994	4.107	3.886	3.444	3.701	3.799	3.536	1.096	1.081	1.083	1.1
RIL-158	12.3561	16.1869	19.7648	18.8082	3.255	3.524	3.694	3.791	2.804	3.014	3.12	3.064	1.163	1.173	1.187	1.239
RIL-159	22.5298	24.199	29.389	26.0952	3.855	3.757	3.994	3.969	3.461	3.405	3.643	3.606	1.144	1.106	1.099	1.101
RIL-160	27.1351	19.6915	26.4869	28.5377	4.115	3.961	3.984	4.328	3.779	3.476	3.671	3.803	1.091	1.144	1.087	1.142
RIL-161	20.6072	20.9116	19.1935	21.9383	3.815	3.808	3.944	4.093	3.474	3.391	3.419	3.475	1.099	1.126	1.161	1.179
RIL-162	21.6703		24.2273	24.4267	4.14		3.952	4.326	3.441		3.558	3.503	1.204		1.113	1.237
RIL-163	20.5362	20.6267	23.8254	26.6954	3.76	3.755	3.952	4.266	3.346	3.277	3.483	3.58	1.129	1.151	1.138	1.193
RIL-164	24.2948	23.7919	25.2524	18.4645	4.341	4.183	4.149	4.095	3.748	3.657	3.688	3.248	1.161	1.146	1.13	1.263
RIL-165	19.9079	19.6237	22.5694	17.2452	3.832	3.679	3.847	3.714	3.184	3.213	3.285	3.052	1.205	1.148	1.174	1.218
RIL-166	24.0087	26.8286	24.9738	24.7995	3.878	3.961	3.897	3.852	3.481	3.585	3.483	3.431	1.117	1.107	1.121	1.123
RIL-167	19.8127	20.4832	20.6039	22.0795	3.716	3.802	3.833	4.189	3.39	3.378	3.401	3.425	1.1	1.129	1.134	1.226
RIL-168	19.7949	18.4159	18.666	20.5326	3.712	3.455	3.619	3.884	3.405	3.139	3.341	3.397	1.092	1.105	1.084	1.145
RIL-169	26.6023	26.3509	28.8932	27.2468	4.148	4.14	4.27	4.446	3.687	3.612	3.733	3.658	1.126	1.149	1.147	1.217
RIL-170	19.0501	20.7582	23.1735	21.8864	3.908	3.895	4.043	4.148	3.403	3.459	3.551	3.436	1.149	1.127	1.14	1.208
RIL-171	20.3076	19.1489	20.3831	23.9943	3.978	3.866	4.059	4.371	3.391	3.41	3.348	3.475	1.176	1.135	1.215	1.26
RIL-172	15.1111	18.5423	15.4838	21.8114	3.72	3.482	3.352	3.739	3.299	3.096	3.023	3.425	1.13	1.128	1.111	1.093
RIL-173	19.1327	19.2416	16.369	23.039	4.071	4.03	3.767	4.298	3.376	3.345	3.281	3.51	1.209	1.207	1.15	1.227
RIL-174	21.7533	17.1003	18.9673	23.5488	3.875	3.595	3.786	4.238	3.542	3.179	3.396	3.585	1.097	1.138	1.118	1.185
RIL-175	23.7688	19.8425	22.9191	22.9941	3.925	3.645	3.768	3.7	3.434	3.285	3.399	3.354	1.146	1.111	1.11	1.104
RIL-176	18.2744	25.5558	29.4333	23.9625	3.698	4.058	4.094	3.946	3.324	3.694	3.712	3.478	1.115	1.101	1.105	1.137
RIL-177	17.7199	24.1425	24.7402	21.3706	3.665	3.997	3.959	3.823	3.309	3.583	3.565	3.49	1.112	1.125	1.114	1.096
RIL-178	13.5362	17.4181	23.3801	16.0386	3.348	3.715	3.841	3.667	3.067	3.33	3.52	3.146	1.095	1.118	1.094	1.167
RIL-179	10.2392	14.2731	18.024	14.2984	3.332	3.673	3.877	3.821	2.733	3.054	3.23	2.923	1.222	1.205	1.204	1.312
RIL-180	16.3283	18.6995	21.556	18.1609	3.524	3.744	3.755	3.687	3.183	3.366	3.456	3.158	1.11	1.115	1.089	1.168
RIL-181	16.4078	21.4661	25.1874	24.4133	3.465	3.797	3.898	3.916	3.146	3.385	3.545	3.507	1.105	1.127	1.101	1.118
RIL-182	20.7577	22.5064	24.6017	21.1288	3.734	3.672	3.91	3.932	3.442	3.36	3.613	3.405	1.086	1.096	1.084	1.157
RIL-183	20.288	19.8961	16.874	23.6507	3.911	3.951	3.656	4.081	3.342	3.446	3.143	3.396	1.172	1.151	1.166	1.205
RIL-184	12.4149	10.612	14.0723	16.2921	3.285	3.258	3.546	3.574	2.937	2.837	3.045	3.098	1.12	1.151	1.167	1.155
RIL-185	24.406	19.5693	16.6021		3.551	3.656	3.519		3.249	3.323	3.135		1.095	1.101	1.125
RIL-186	18.515	16.776	18.793	23.4438	3.821	3.711	3.93	4.281	3.36	3.241	3.319	3.494	1.141	1.147	1.187	1.232
RIL-187	19.7517	18.2882	20.1641	16.5518	4.005	3.868	4.317	4.007	3.29	3.204	3.24	3.012	1.219	1.212	1.336	1.332
RIL-188	20.0258	22.2149	15.7619	18.8812	3.791	3.901	3.574	3.753	3.476	3.361	3.259	3.396	1.093	1.164	1.101	1.107
RIL-189	15.8244	16.2658	18.1447	19.0102	3.434	3.588	3.64	3.778	3.155	3.216	3.29	3.288	1.092	1.12	1.109	1.15
RIL-190	18.4561	24.6609	27.6026	28.4952	3.823	4.214	4.28	4.69	3.375	3.698	3.717	3.796	1.136	1.143	1.155	1.236
RIL-191	17.9118	20.6932	21.9535	18.94	3.581	3.942	3.789	3.783	3.27	3.24	3.406	3.216	1.104	1.22	1.118	1.189
RIL-192	20.7053	20.0236	24.5119	21.6172	3.807	3.947	3.863	3.882	3.414	3.378	3.497	3.325	1.117	1.173	1.108	1.17
RIL-193	16.1068	20.084	22.2402	24.1534	3.568	3.759	3.827	3.98	3.257	3.408	3.499	3.489	1.1	1.108	1.097	1.143
RIL-194	17.6389	21.8128	16.5806	21.6336	3.625	3.805	3.624	3.977	3.22	3.399	3.182	3.399	1.128	1.124	1.142	1.173
RIL-195	26.3726	16.8246	16.7028		4.532	3.972	3.671		3.73	3.21	3.243		1.218	1.24	1.133
RIL-196	19.5226	17.9466	23.0663	20.5467	3.695	3.572	3.887	3.554	3.364	3.229	3.563	3.299	1.102	1.109	1.092	1.079
RIL-197	18.0819	19.2242	22.1842	20.5498	3.709	3.727	3.87	3.811	3.366	3.423	3.556	3.426	1.109	1.091	1.09	1.115
RIL-198	18.9245	16.0689	22.0661	25.7187	3.742	3.712	3.97	4.112	3.41	3.266	3.551	3.624	1.099	1.14	1.119	1.137
RIL-199	22.9419	19.5161	28.0614	25.6352	4.146	3.986	4.324	4.455	3.706	3.505	3.831	3.7	1.12	1.14	1.131	1.206
RIL-200	12.7878	25.9762	23.5345	31.4378	3.415	4.001	3.982	4.213	3.077	3.633	3.643	3.865	1.112	1.11	1.096	1.091
RIL-201	22.0868	18.586	27.5874	24.4051	3.955	3.88	4.292	4.044	3.398	3.312	3.578	3.394	1.166	1.173	1.202	1.192
RIL-202	17.3615		17.0435	17.9414	3.57		4.031	3.575	3.088		3.243	3.035	1.161		1.247	1.181
RIL-203	13.3974	13.9962	16.5648	18.8909	3.66	3.499	3.687	3.874	3.077	3.012	3.192	3.207	1.191	1.166	1.158	1.21
RIL-204	18.4127	23.1547	17.8524	24.1456	3.948	4.12	4.058	4.188	3.253	3.6	3.321	3.583	1.223	1.147	1.23	1.171
RIL-205	23.0421	23.6298	23.8312	25.0448	3.958	4.005	4.027	4.083	3.578	3.565	3.57	3.553	1.108	1.129	1.129	1.15
Note: TGW, Thousand Grain Weight; GL, Grain Length; GW, Grain Width; GLWR, Grain Length-Width Ratio; 2020GY, 2020 in Guiyang; 2021AS, 2021 in Anshun; 2021GY, 2021 in Guiyang; 2021HN, 2021 in Hainan.

## Sheet: Table S3
Table S3：The transcriptome data of six candidate genes at different developmental stages in two parents.
ID	HYZ-S1-1	HYZ-S1-2	HYZ-S1-3	HYZ-S2-1	HYZ-S2-2	HYZ-S2-3	HYZ-S3-1	HYZ-S3-2	HYZ-S3-3	HYZ-S4-1	HYZ-S4-2	HYZ-S4-3	BTx623-S1-1	BTx623-S1-2	BTx623-S1-3	BTx623-S2-1	BTx623-S2-2	BTx623-S2-3	BTx623-S3-1	BTx623-S3-2	BTx623-S3-3	BTx623-S4-1	BTx623-S4-2	BTx623-S4-3	chr	start	end	strand	gene_name	gene_description	KEGG	KEGG pathway	NR	Swissprot	Tremble	KOG	GO	Pfam	TF-Family	TF-Category	TF-Classification
Sobic.001G455900	86.5216	137.289	117.763	18.6923	18.0338	19.3845	10.3651	9.6507	10.3608	4.2923	5.5808	5.5665	209.937	184.54	207.571	26.5775	26.8801	29.6236	4.327	2.1876	5.5435	1.1563	0.596	0.0936	Chr01	73188105	73199446	+	Sobic.001G455900	--	K09264 MADS-box transcription factor, plant | (RefSeq) MADS-box transcription factor 6 (A)	--	MADS-box transcription factor 1 isoform X2 [Sorghum bicolor]	MADS1_ORYSI RecName: Full=MADS-box transcription factor 1; AltName: Full=OsMADS1; AltName: Full=Protein LEAFY HULL STERILE 1; AltName: Full=Protein SEPALLATA-like;	A0A1Z5SAP8_SORBI SubName: Full=Uncharacterized protein {ECO:0000313|EMBL:OQU93000.1};	MADS box transcription factor	GO:0005634,nucleus; GO:0003700,DNA-binding transcription factor activity; GO:0046983,protein dimerization activity; GO:0000977,RNA polymerase II transcription regulatory region sequence-specific DNA binding; GO:0030154,cell differentiation; GO:0010022,meristem determinacy; GO:0045944,positive regulation of transcription by RNA polymerase II; GO:0048509,regulation of meristem development; GO:00100…	PF00319.21:SRF-type transcription factor (DNA-binding and dimerisation domain)	MADS-MIKC	TF	MADS->MADS-MIKC
Sobic.004G035200	86.3154	100.592	91.5301	50.1753	51.0187	49.5898	46.6547	49.8099	47.7065	38.1334	36.6343	39.995	47.5512	49.5444	44.2334	33.9853	27.249	27.6151	22.1502	28.0282	39.4993	8.9963	12.0322	11.8067	Chr04	2837130	2841378	+	Sobic.004G035200	--	K24772 guanine nucleotide-binding protein subunit gamma 1/2, plant | (RefSeq) guanine nucleotide-binding protein subunit gamma 2 (A)	--	guanine nucleotide-binding protein subunit gamma 2 [Sorghum bicolor]	GG2_ORYSI RecName: Full=Guanine nucleotide-binding protein subunit gamma 2 {ECO:0000305}; AltName: Full=Ggamma-subunit 2 {ECO:0000305}; AltName: Full=Heterotrimeric G protein gamma-subunit 2 {ECO:0000305};	C5XUI0_SORBI RecName: Full=G protein gamma domain-containing protein {ECO:0000259|Pfam:PF00631};	--	GO:0005886,plasma membrane; GO:0007186,G protein-coupled receptor signaling pathway; GO:0007154,cell communication; GO:0007165,signal transduction; GO:0008150,biological_process; GO:0009987,cellular process; GO:0023052,signaling; GO:0050789,regulation of biological process; GO:0050794,regulation of cellular process; GO:0050896,response to stimulus; GO:0051716,cellular response to stimulus; GO:006…	PF00631.25:GGL domain	--	--	--
Sobic.004G214100	26.6472	26.1518	51.9241	15.5185	15.8427	15.0069	9.0416	9.2121	8.8562	13.6644	12.2704	13.0656	51.6742	63.6581	62.176	17.6333	16.2171	17.5478	9.169	6.9169	7.8028	11.3487	13.4761	17.5543	Chr04	56389819	56395087	+	Sobic.004G214100	--	K15281 solute carrier family 35 | (RefSeq) nucleotide-sugar uncharacterized transporter 3 (A)	--	nucleotide-sugar uncharacterized transporter 3 [Sorghum bicolor]	UGNT1_ARATH RecName: Full=UDP-N-acetylglucosamine transporter UGNT1 {ECO:0000305}; Short=UDP-GlcNAc transporter 1 {ECO:0000303|PubMed:30224661}; AltName: Full=Nucleotide-sugar uncharacterized transporter 3 {ECO:0000305};	C5XXM5_SORBI RecName: Full=TPT domain-containing protein {ECO:0000259|Pfam:PF03151};	Nucleotide-sugar transporter VRG4/SQV-7	GO:0000139,Golgi membrane; GO:0016021,integral component of membrane; GO:0015297,antiporter activity; GO:0005338,nucleotide-sugar transmembrane transporter activity; GO:0005461,UDP-glucuronic acid transmembrane transporter activity; GO:0005463,UDP-N-acetylgalactosamine transmembrane transporter activity; GO:0005462,UDP-N-acetylglucosamine transmembrane transporter activity; GO:0008643,carbohydrat…	PF03151.19:Triose-phosphate Transporter family	--	--	--
Sobic.004G323600	20.2935	8.294	6.8775	11.7299	11.6916	12.4128	6.4919	6.4755	6.5888	4.4666	4.5804	4.1938	6.7234	10.7484	6.6875	8.3936	13.0448	8.7568	7.5666	8.594	9.5161	8.5378	8.5117	9.3102	Chr04	65819835	65821680	-	Sobic.004G323600	--	K13413 mitogen-activated protein kinase kinase 4/5 [EC:2.7.12.2] | (RefSeq) mitogen-activated protein kinase kinase 5 (A)	ko04016: MAPK signaling pathway - plant; ko04075: Plant hormone signal transduction; ko04626: Plant-pathogen interaction	mitogen-activated protein kinase kinase 5 [Sorghum bicolor]	M2K5_ARATH RecName: Full=Mitogen-activated protein kinase kinase 5 {ECO:0000303|PubMed:10048483}; Short=AtMAP2Kalpha {ECO:0000303|Ref.2}; Short=AtMEK5 {ECO:0000303|PubMed:11687590}; Short=AtMKK5 {ECO:0000303|PubMed:10048483}; Short=MAP kinase kinase 5 {ECO:0000303|PubMed:10048483}; EC=2.7.12.2 {ECO:0000269|PubMed:11875555};	A0A1Z5RPZ9_SORBI RecName: Full=Protein kinase domain-containing protein {ECO:0000259|PROSITE:PS50011};	Mitogen-activated protein kinase kinase (MAP2K)	GO:0005737,cytoplasm; GO:0005524,ATP binding; GO:0004708,MAP kinase kinase activity; GO:0106310,protein serine kinase activity; GO:0004674,protein serine/threonine kinase activity; GO:0004713,protein tyrosine kinase activity; GO:0009738,abscisic acid-activated signaling pathway; GO:0051301,cell division; GO:0098542,defense response to other organism; GO:0010227,floral organ abscission; GO:0010229…	PF00069.28:Protein kinase domain	--	--	--
Sobic.005G150900	7.8583	7.2736	15.1883	25.7802	24.6177	24.021	14.8015	12.8955	12.8846	6.974	7.2768	6.7839	21.1976	19.954	18.2867	7.2499	4.1772	3.0379	6.7789	8.5961	14.043	13.7863	10.9119	8.2616	Chr05	61984980	61988110	+	Sobic.005G150900	--	--	--	growth-regulating factor 8-like isoform X1 [Sorghum bicolor]	GRF8_ORYSJ RecName: Full=Growth-regulating factor 8; Short=OsGRF8; AltName: Full=Transcription activator GRF8;	A0A1B6PSN1_SORBI RecName: Full=Growth-regulating factor {ECO:0000256|RuleBase:RU367127};	--	GO:0005634,nucleus; GO:0005524,ATP binding; GO:0032502,developmental process; GO:0006355,regulation of transcription, DNA-templated; GO:0006351,transcription, DNA-templated; GO:0000166,nucleotide binding; GO:0003674,molecular_function; GO:0005488,binding; GO:0017076,purine nucleotide binding; GO:0030554,adenyl nucleotide binding; GO:0032553,ribonucleotide binding; GO:0032555,purine ribonucleotide…	PF08879.13:WRC	GRF	TF	GRF
Sobic.006G210300	19.5865	14.7584	41.5483	89.5875	87.5203	85.7116	5.0176	4.1856	5.0752	63.447	55.8277	56.5927	15.1257	61.8757	50.1308	11.1317	14.7529	12.3172	4.5732	1.1384	9.5383	20.5025	33.343	41.3324	Chr06	55996537	55997629	+	Sobic.006G210300	--	K09286 EREBP-like factor | (RefSeq) ethylene-responsive transcription factor 4 (A)	--	ethylene-responsive transcription factor 4 [Sorghum bicolor]	ERF4_TOBAC RecName: Full=Ethylene-responsive transcription factor 4; AltName: Full=Ethylene-responsive element-binding factor 3; Short=EREBP-3; AltName: Full=Ethylene-responsive element-binding factor 4 homolog; AltName: Full=NtERF3;	C5YFM4_SORBI RecName: Full=AP2/ERF domain-containing protein {ECO:0000259|PROSITE:PS51032};	--	GO:0005634,nucleus; GO:0003677,DNA binding; GO:0003700,DNA-binding transcription factor activity; GO:0006952,defense response; GO:0009873,ethylene-activated signaling pathway; GO:0003674,molecular_function; GO:0003676,nucleic acid binding; GO:0005488,binding; GO:0097159,organic cyclic compound binding; GO:1901363,heterocyclic compound binding; GO:0140110,transcription regulator activity; GO:00069…	PF00847.23:AP2 domain	AP2/ERF-ERF	TF	AP2/ERF->AP2/ERF-ERF
Note: S1: Young panicle 5 days after flowering; S2: Seeds 10 days after flowering; S3: Seeds 15 days after flowering; S4: Seeds 20 days after flowering.
